# Supplementary material for: Comparative Whole-Genome Analysis of Production Traits and Genetic Structure in Baiyu and Chuanzhong Black Goats
Source: Animals (Basel). 2024 Dec 15;14(24):3616. doi: 10.3390/ani14243616 (PMC11672699; doi:10.3390/ani14243616)
Supplement: Supplementary file 1 [file animals-14-03616-s001.zip]

Archive with 1 entries (1 files):
- animals-3349652-supplementary.xlsx
