# Supplementary material for: Comparative Whole-Genome Analysis of Production Traits and Genetic Structure in Baiyu and Chuanzhong Black Goats
Source: Animals (Basel). 2024 Dec 15;14(24):3616. doi: 10.3390/ani14243616 (PMC11672699; doi:10.3390/ani14243616)
Supplement: Supplementary file 1 [file animals-14-03616-s001.zip › animals-3349652-supplementary.xlsx]

## Sheet: Table S1
Table S1. Comparison of body weight at different stages between Baiyu black goat and Chuanzhong black goat.
Stage	BY male		BY female		JT male		JT female
	No. of samples	weight (kg)	No. of samples	weight (kg)	No. of samples	weight (kg)	No. of samples	weight (kg)
birth	63	1.89±0.17A	70	1.84±0.23A	630	2.51±0.30B	582	2.42±0.32B
weaning	64	10.01±1.84A	70	9.40±1.63A	470	11.51±0.50B	441	10.93±0.49B
6-month-old	33	14.87±1.47A	103	15.10±0.89A	591	27.9±0.92B	572	25.92±0.78B
one-year-old	21	19.27±2.31A	61	17.53±1.72A	20	43.51±1.31B	60	38.91±1.53B
adult	21	34.68±7.45A	61	21.66±3.86A	20	73.14±0.83B	60	56.74±1.82B
Note: For the same stage and gender, different capital letters on the shoulder markings indicate significant differences (P<0.01).

## Sheet: Table S2
Table S2. Comparison of body size between Baiyu black goat and Chuanzhong black goat.
Breeds	No. of samples	Sax	Body height (cm)	Body length (cm)	Chest circumference (cm)
Baiyu black goat	21	male	56.7±3.5A	59.5±4.8A	76.5±7.1A
Chuanzhong black goat	20	male	80.8±1.4B	89.4±1.0B	99.0±1.0B
Baiyu black goat	61	female	49.5±3.1A	52.0±4.3A	62.4±4.8A
Chuanzhong black goat	60	female	69.8±1.1B	74.1±1.3B	88.0±2.2B
Note: For the same body size and gender, different capital letters on the shoulder markings indicate significant differences (P<0.01).

## Sheet: Table S3
Table S3. Comparison of main reproductive performance indicators between Baiyu black goat and Chuanzhong black goat.
Main reproductive performance	Baiyu black goat	Chuanzhong black goat
Average lambing rate (%)	108A (n=217)	228B (n=782)
Lamb weaning survival rate (%)	86A (n=140)	92B (n=1529)
Note: For the same reproductive performance, different capital letters on the shoulder markings indicate significant differences (P<0.01).

## Sheet: Table S4
Table S4. Sequencing data statistics of 5 goat breeds.
Individual	Breed	Clean read pairs	Mapping ratio (%)	Genome coverage (%)	Sequence depth (×)
JT4	JT	188080610	99.78	99	7.1
JT6	JT	191870132	99.76	99.12	7.24
JT8	JT	186958730	99.77	99.09	7.05
JT9	JT	188206860	99.74	99.03	7.1
JT11	JT	191575668	99.77	99.15	7.24
JT15	JT	191454216	99.77	99.07	7.23
JT23	JT	183856810	99.75	99.04	6.93
JT24	JT	181484700	99.74	99.02	6.83
JT25	JT	181006736	99.78	98.82	6.81
JT35	JT	151619238	99.61	98.91	6.32
JT36	JT	134434028	99.61	98.75	5.9
JT38	JT	135823738	99.61	98.69	5.91
JT39	JT	132852220	99.6	98.6	5.8
JT40	JT	174175298	99.6	99.04	7.28
JT41	JT	133577350	99.57	98.49	5.77
JT42	JT	147274366	99.59	98.63	6.26
JT43	JT	127592814	99.63	98.5	5.56
JT44	JT	135201320	99.6	98.63	5.85
JT45	JT	137066274	99.6	98.65	5.97
JT46	JT	129019502	99.64	98.66	5.66
JT47	JT	133051798	99.59	98.56	5.73
JT48	JT	139451968	99.6	98.65	6.06
JT49	JT	132120854	99.6	98.6	5.7
JT50	JT	141963514	99.63	98.82	6.13
JT51	JT	154703846	99.62	98.98	6.52
JT52	JT	135160444	99.61	98.46	5.73
JT53	JT	143831694	99.6	98.77	6.21
JT54	JT	162813386	99.62	99.06	6.88
JT55	JT	132197268	99.6	98.44	5.72
JT56	JT	150387378	99.61	98.95	6.45
JT58	JT	126203424	99.6	98.42	5.52
JT59	JT	138001320	99.59	98.6	5.91
JT60	JT	130734332	99.6	98.38	5.62
JT61	JT	135232826	99.59	98.51	5.94
JT62	JT	133062532	99.6	98.46	5.75
JT63	JT	165858142	99.61	99.18	6.91
JT64	JT	138807328	99.61	98.73	6.13
JT65	JT	161816562	99.61	99.07	6.89
JT66	JT	143137216	99.6	98.55	6.17
JT67	JT	163845276	99.6	98.81	6.87
JT68	JT	154023916	99.59	98.81	6.63
BY7	BY	124059699	99.63	99.09	7.03
BY8	BY	124104022	99.68	99	7.04
BY11	BY	130623072	99.56	99.08	7.39
BY12	BY	124255502	99.67	99.06	7.04
BY13	BY	131038722	99.61	99.11	7.42
BY16	BY	153727775	99.71	99.34	8.72
BY18	BY	125104343	99.56	99.07	7.08
BY19	BY	142561043	99.52	99.33	8.07
BY20	BY	135868659	99.58	99.17	7.7
BY22	BY	144196739	99.74	99.35	8.18
BY25	BY	127512796	99.73	99.11	7.23
BY27	BY	140565502	99.72	99.32	7.98
BY29	BY	143157885	99.59	99.33	8.11
BY30	BY	147822966	99.72	99.37	8.39
BY32	BY	138199536	99.38	99.28	7.81
BY34	BY	156495299	99.77	99.42	8.87
BY37	BY	170157740	99.77	99.52	9.65
BY40	BY	133495200	99.78	99.19	7.55
BY41	BY	184367190	99.77	99.54	10.47
BY42	BY	168574258	99.73	99.49	9.57
BY43	BY	164013252	99.73	99.46	9.3
BY44	BY	148805951	99.73	99.39	8.44
BY45	BY	151409331	99.77	99.39	8.59
BY46	BY	158177341	99.78	99.43	8.97
BY47	BY	135159649	99.79	99.25	7.66
BY48	BY	158213035	99.78	99.46	8.97
BY49	BY	153431242	99.74	99.42	8.71
BY50	BY	157942401	99.77	99.23	8.96
BY51	BY	119595798	99.79	65.24	6.72
BY52	BY	125618594	99.74	99.14	7.13
zz3	ZZ	170577254	99.81	99.42	9.56
zz5	ZZ	149393746	99.91	99.17	8.39
zz12	ZZ	141282792	99.88	99.09	7.78
zz18	ZZ	126966130	99.87	98.82	6.99
zz22	ZZ	130285226	99.87	98.92	7.15
zz31	ZZ	140821186	99.82	99.09	7.74
zz33	ZZ	163237782	99.74	99.27	8.97
zz35	ZZ	139864214	99.83	99.08	7.69
zz38	ZZ	132876432	99.82	98.91	7.29
zz81	ZZ	143426164	99.87	99.11	7.88
zz82	ZZ	155646746	99.8	99.24	8.53
zz83	ZZ	164470002	77.79	99.3	9.07
zz86	ZZ	140141328	99.81	99.07	7.69
zz87	ZZ	131123738	99.82	98.9	7.21
cm1	CM	186731096	99.75	99.06	7.03
cm3	CM	183078614	99.77	99.05	6.88
cm4	CM	183427448	99.77	99.06	6.89
cm6	CM	185754310	99.75	99.03	6.98
cm8	CM	184710308	99.75	98.76	6.94
cm9	CM	185349690	99.76	99.03	6.97
cm10	CM	186171508	99.79	99.07	7
cm12	CM	185608092	99.76	99.04	6.99
cm13	CM	186669094	99.78	99.12	7.02
cm14	CM	185577866	99.75	99.06	6.98
cm15	CM	185434424	99.76	99.04	6.98
cm17	CM	186328724	99.76	99.06	7.02
cm18	CM	186226352	99.79	99.09	7.02
cm19	CM	188534336	99.82	99.12	7.11
cm22	CM	187513600	99.81	99.14	7.07
JCH1	JC	64874869	99.72	98.22	5.31
JCH2	JC	67218994	99.72	98.21	5.31
JCH3	JC	65085251	99.72	98.37	5.51
JCH7	JC	65870805	99.73	98.47	5.56
JCH8	JC	64917411	99.72	98.31	5.36
JCH10	JC	66116123	99.73	98.29	5.36
JCH11	JC	65617736	99.56	98.33	5.45
JCH12	JC	67469644	99.74	98.46	5.58
JCH13	JC	66232476	99.72	98.19	5.25
JCH14	JC	65552266	99.73	98.39	5.44
JCH15	JC	65570330	99.73	98.42	5.48
JCH16	JC	65414590	99.74	98.25	5.33
JCH17	JC	66377691	99.73	98.21	5.37
JCH19	JC	67265561	99.7	98.55	5.66
JCH21	JC	66673574	99.71	98.47	5.59
JCH22	JC	64665277	99.74	98.19	5.3
JCH23	JC	66041928	99.73	98.21	5.29
JCH24	JC	66052469	99.73	98.44	5.52
JCH25	JC	68989148	99.72	98.44	5.57
JCH26	JC	65101970	99.74	98.07	5.15
JCH27	JC	65920581	99.74	98.46	5.58
JCH28	JC	65280774	99.71	97.68	5.41
JCH31	JC	65765341	99.74	98.34	5.41
JCH33	JC	68497767	99.72	98.26	5.33
JCH34	JC	64856858	99.72	98.37	5.44
JCH35	JC	64756195	99.72	98.26	5.33
JCH36	JC	64800981	99.73	98.16	5.34
JCH37	JC	65195713	99.7	98.28	5.32
JCH38	JC	66541132	81.45	96.85	4.28
JCH39	JC	64997195	99.73	98.35	5.42

## Sheet: Table S5
Table S5. Functional annotation of the identified SNPs in all breeds.
Type	Count	Percent
DOWNSTREAM	2328528	0.04453
EXON	510115	0.00976
INTERGENIC	24402840	0.4667
INTRON	22425782	0.42889
SPLICE_SITE_ACCEPTOR	1085	2e-05
SPLICE_SITE_DONOR	1447	3e-05
SPLICE_SITE_REGION	41898	0.0008
UPSTREAM	2361786	0.04517
UTR_3_PRIME	168123	0.00322
UTR_5_PRIME	46609	0.00089

## Sheet: Table S6
Table S6. A summary of genes from π in Baiyu black goats.
Chrom	Starting position	Ending position	PI-average	Gene
24	33340001	33460000	0.010361	ANKRD29
21	24460001	24660000	0.014092	BTBD1
23	23130001	23320000	0.013619	BTNL2
15	35890001	36090000	0.014908	DCHS1
21	67020001	67160000	0.010366	EXOC3L4
18	64240001	64440000	0.016488	FCAR
23	20940001	21080000	0.010659	GABBR1
3	66250001	66450000	0.027941	KYAT3
21	67020001	67160000	0.010366	LBHD2
15	35890001	36090000	0.014908	MRPL17
18	64240001	64440000	0.016488	NCR1
24	33340001	33460000	0.010361	NPC1
23	20830001	21010000	0.011129	OR10C1
21	19440001	19590000	0.010739	RF00001
3	1	120000	0.010952	RF00003
18	1460001	1600000	0.01051	RF00026
18	1460001	1600000	0.01051	RF00026
8	22690001	22850000	0.010595	RF00026
23	20940001	21080000	0.010659	RF00026
18	60450001	60640000	0.011466	RF00026
23	14330001	14510000	0.011704	RF00026
15	35890001	36090000	0.014908	TAF10
10	77430001	77630000	0.018043	TRAV14DV4
23	21250001	21450000	0.012352	TRIM10
23	21250001	21450000	0.012352	TRIM15
23	21250001	21450000	0.012352	TRIM26
15	34700001	34820000	0.010306	TRIM5

## Sheet: Table S7
Table S7. A summary of genes from Fst in Baiyu black goats and Chuanzhong black goats.
Chromosome	Starting position	Ending position	PI-average	Gene
25	18400001	18600000	0.377339	ACSM3
18	26830001	27030000	0.332403	ADGRG1
18	26830001	27030000	0.332403	ADGRG3
18	26830001	27030000	0.332403	ADGRG5
7	89140001	89300000	0.301739	AMH
5	56460001	56600000	0.317117	ANKRD52
7	89140001	89300000	0.301739	AP3D1
13	50620001	50750000	0.325694	AP5S1
7	49410001	49600000	0.340639	ARHGEF37
14	54950001	55070000	0.319975	ASPH
18	57260001	57410000	0.316308	ATF5
16	10550001	10750000	0.44999	B3GALT2
16	10660001	10860000	0.321288	B3GALT2
5	5550001	5740000	0.377799	BBS10
1	51950001	52100000	0.355909	BBX
11	15020001	15180000	0.317975	BIRC6
8	69030001	69180000	0.321092	BMP1
15	64210001	64330000	0.336168	C11orf65
24	4090001	4200000	0.307351	C18orf63
5	73570001	73680000	0.312188	CACNG2
7	350001	550000	0.364685	CAMK4
18	26830001	27030000	0.332403	CCDC102A
22	51720001	51870000	0.317669	CDC25A
5	56660001	56800000	0.32898	CDK2
3	25290001	25490000	0.373521	CDKN2C
3	25400001	25500000	0.322464	CDKN2C
7	48880001	49080000	0.32722	CDX1
19	27260001	27410000	0.379352	CHD3
17	18160001	18270000	0.304648	CLIP1
4	21030001	21190000	0.341489	CNOT4
6	92850001	92950000	0.303599	CNOT6L
19	27260001	27410000	0.379352	CNTROB
10	21010001	21110000	0.300425	COX16
2	400001	570000	0.337374	CROCC
7	48880001	49080000	0.32722	CSF1R
7	48990001	49190000	0.5496	CSF1R
14	30390001	30530000	0.304606	CSMD3
14	31200001	31370000	0.310503	CSMD3
7	49410001	49600000	0.340639	CSNK1A1
24	4090001	4200000	0.307351	CYB5A
19	27260001	27410000	0.379352	CYB5D1
2	74620001	74820000	0.407985	DARS
2	74730001	74900000	0.326964	DARS
6	37680001	37880000	0.48963	DCAF16
6	37790001	37990000	0.572205	DCAF16
25	18400001	18600000	0.377339	DCUN1D3
15	63670001	63830000	0.319472	DDX10
5	56660001	56800000	0.32898	DGKA
3	24960001	25160000	0.380039	DMRTA2
8	69030001	69180000	0.321092	DMTN
25	18400001	18600000	0.377339	DNAH3
25	18510001	18610000	0.327514	DNAH3
18	26830001	27030000	0.332403	DRC7
11	60900001	61010000	0.307103	EHBP1
11	61120001	61320000	0.372623	EHBP1
5	73570001	73680000	0.312188	EIF3D
17	52430001	52550000	0.309072	ELF2
24	21280001	21440000	0.32691	ELP2
15	66990001	67190000	0.543266	ENDOD1
13	25040001	25180000	0.321901	ENKUR
5	56460001	56600000	0.317117	ERBB3
25	18400001	18600000	0.377339	ERI2
5	56460001	56600000	0.317117	ESYT1
1	150960001	151060000	0.305424	ETS2
16	33380001	33500000	0.316064	EXO1
3	24960001	25160000	0.380039	FAF1
3	25070001	25270000	0.389584	FAF1
3	25180001	25380000	0.437189	FAF1
3	25290001	25490000	0.373521	FAF1
3	25400001	25500000	0.322464	FAF1
8	69030001	69180000	0.321092	FAM160B2
6	37680001	37880000	0.48963	FAM184B
6	37790001	37990000	0.572205	FAM184B
18	12580001	12780000	0.329868	FAM92B
8	69030001	69180000	0.321092	FGF17
6	95340001	95540000	0.622766	FGF5
8	44080001	44280000	0.397641	FOXD4L1
5	73570001	73680000	0.312188	FOXRED2
24	21620001	21820000	0.445107	GALNT1
24	21730001	21930000	0.415396	GALNT1
2	94150001	94270000	0.309198	GALNT13
8	76700001	76880000	0.330714	GKAP1
16	10550001	10750000	0.44999	GLRX2
16	10660001	10860000	0.321288	GLRX2
19	27260001	27410000	0.379352	GUCY2D
4	110000001	110100000	0.304945	HEPACAM2
7	48880001	49080000	0.32722	HMGXB3
7	48990001	49190000	0.5496	HMGXB3
8	69030001	69180000	0.321092	HR
6	37370001	37570000	0.344637	IBSP
7	59140001	59260000	0.322232	IGIP
5	56660001	56800000	0.32898	IKZF4
5	56910001	57070000	0.312143	ITGA7
7	89140001	89300000	0.301739	JSRP1
1	157110001	157310000	0.354233	KAT2B
19	27260001	27410000	0.379352	KCNAB3
19	27260001	27410000	0.379352	KDM6B
18	12580001	12780000	0.329868	KIAA0513
5	17970001	18170000	0.350558	KITLG
5	18100001	18200000	0.308384	KITLG
4	73990001	74180000	0.312968	KMT2E
19	38370001	38570000	0.398216	KPNB1
6	37480001	37670000	0.316694	LAP3
6	37680001	37880000	0.48963	LAP3
2	74620001	74820000	0.407985	LCT
8	69030001	69180000	0.321092	LGI3
7	89140001	89300000	0.301739	LINGO3
7	89260001	89380000	0.30866	LINGO3
7	89260001	89380000	0.30866	LSM7
14	58800001	58930000	0.307513	LYN
25	18400001	18600000	0.377339	LYRM1
25	18510001	18610000	0.327514	LYRM1
6	22430001	22540000	0.310271	MANBA
16	33380001	33500000	0.316064	MAP1LC3C
2	73960001	74060000	0.30053	MAP3K19
22	51720001	51870000	0.317669	MAP4
13	50620001	50750000	0.325694	MAVS
2	74620001	74820000	0.407985	MCM6
2	74730001	74900000	0.326964	MCM6
17	12290001	12450000	0.330293	MED13L
6	37680001	37880000	0.48963	MED28
5	56910001	57070000	0.312143	METTL7B
10	51700001	51830000	0.315812	MINDY2
3	21200001	21300000	0.30844	MKNK1
5	56660001	56800000	0.32898	MMP19
3	21200001	21300000	0.30844	MOB3C
5	56460001	56600000	0.317117	MYL6B
17	5350001	5500000	0.325986	MYO18B
19	27260001	27410000	0.379352	NAA38
5	56460001	56600000	0.317117	NABP2
6	37680001	37880000	0.48963	NCAPG
6	37790001	37990000	0.572205	NCAPG
6	37900001	38100000	0.479963	NCAPG
2	400001	570000	0.337374	NECAP2
6	22430001	22540000	0.310271	NFKB1
8	70620001	70740000	0.304953	NKX2-6
11	14580001	14680000	0.300789	NLRC4
17	52430001	52550000	0.309072	NOCT
8	69030001	69180000	0.321092	NUDT18
7	89140001	89300000	0.301739	OAZ1
7	89260001	89380000	0.30866	OAZ1
2	113650001	113840000	0.331315	OLA1
3	78950001	79140000	0.332317	OLFM3
3	79090001	79190000	0.300623	OLFM3
5	56910001	57070000	0.312143	OR10P1
5	56910001	57070000	0.312143	OR2AP1
5	5550001	5740000	0.377799	OSBPL8
11	61120001	61320000	0.372623	OTX1
11	61230001	61340000	0.318258	OTX1
1	114500001	114620000	0.304716	P2RY1
13	50620001	50750000	0.325694	PANK2
5	8800001	8980000	0.343121	PAWR
7	58180001	58380000	0.350891	PCDHB1
7	58290001	58400000	0.316667	PCDHB1
7	58180001	58380000	0.350891	PCDHB14
7	58180001	58380000	0.350891	PCDHB4
7	58290001	58400000	0.316667	PCDHB4
7	58180001	58380000	0.350891	PCDHB5
7	58180001	58380000	0.350891	PCDHB6
7	58180001	58380000	0.350891	PCDHB7
7	48990001	49190000	0.5496	PDE6A
7	49100001	49280000	0.356515	PDE6A
7	48880001	49080000	0.32722	PDGFRB
7	48990001	49190000	0.5496	PDGFRB
7	89140001	89300000	0.301739	PEAK3
7	89260001	89380000	0.30866	PEAK3
8	44080001	44280000	0.397641	PGM5
8	44190001	44340000	0.341406	PGM5
24	61320001	61480000	0.310233	PHLPP1
24	60600001	60700000	0.301697	PIGN
8	69250001	69370000	0.303689	PIWIL2
5	56660001	56800000	0.32898	PMEL
6	20010001	20150000	0.310113	PPA2
7	49100001	49280000	0.356515	PPARGC1B
6	95340001	95540000	0.622766	PRDM8
13	25040001	25180000	0.321901	PRTFDC1
7	59140001	59260000	0.322232	PURA
5	56660001	56800000	0.32898	PYM1
17	52750001	52850000	0.306661	RAB33B
2	73960001	74060000	0.30053	RAB3GAP1
2	74080001	74180000	0.3161	RAB3GAP1
5	56660001	56800000	0.32898	RAB5B
3	3480001	3660000	0.35785	RBM44
8	69030001	69180000	0.321092	REEP4
25	18400001	18600000	0.377339	REXO5
1	117240001	117360000	0.312336	RF00001
22	51720001	51870000	0.317669	RF00001
11	56880001	56980000	0.301334	RF00003
5	5550001	5740000	0.377799	RF00026
5	73570001	73680000	0.312188	RF00026
6	20010001	20150000	0.310113	RF00026
7	59140001	59260000	0.322232	RF00026
10	51700001	51830000	0.315812	RF00026
12	20001	220000	0.382687	RF00026
12	130001	240000	0.382493	RF00026
18	66520001	66630000	0.311881	RF00026
19	38370001	38570000	0.398216	RF00026
19	38480001	38610000	0.339282	RF00026
1	109200001	109310000	0.304484	RF00100
1	150960001	151060000	0.305424	RF00156
1	51950001	52100000	0.355909	RF00554
19	27260001	27410000	0.379352	RF00602
14	58800001	58930000	0.307513	RF01277
5	60260001	60390000	0.313602	RF01962
5	60260001	60390000	0.313602	RF01963
5	60260001	60390000	0.313602	RF01964
5	60260001	60390000	0.313602	RF01965
5	60260001	60390000	0.313602	RF01966
24	25490001	25670000	0.331854	RNF125
24	60480001	60650000	0.321431	RNF152
19	27260001	27410000	0.379352	RNF227
13	50620001	50750000	0.325694	RNF24
5	56460001	56600000	0.317117	RNF41
24	21280001	21440000	0.32691	RPRD1A
1	155190001	155350000	0.317153	SATB1
15	66990001	67190000	0.543266	SESN3
15	67100001	67230000	0.373618	SESN3
17	52750001	52850000	0.306661	SETD7
7	89140001	89300000	0.301739	SF3A2
8	69030001	69180000	0.321092	SFTPC
6	68420001	68520000	0.310084	SGCB
1	157110001	157310000	0.354233	SGO1
1	157220001	157320000	0.341637	SGO1
28	9810001	9960000	0.32258	SH2D4B
7	59970001	60170000	0.32912	SIL1
7	60080001	60190000	0.325522	SIL1
7	48990001	49190000	0.5496	SLC26A2
7	49100001	49280000	0.356515	SLC26A2
11	14580001	14680000	0.300789	SLC30A6
8	69250001	69370000	0.303689	SLC39A14
5	56460001	56600000	0.317117	SLC39A5
24	21280001	21440000	0.32691	SLC39A6
7	48880001	49080000	0.32722	SLC6A7
10	51700001	51830000	0.315812	SLTM
5	56460001	56600000	0.317117	SMARCC2
11	14580001	14680000	0.300789	SPAST
6	68420001	68520000	0.310084	SPATA18
7	89260001	89380000	0.30866	SPPL2B
11	14030001	14180000	0.369858	SRD5A2
4	73990001	74180000	0.312968	SRPK2
1	135090001	135290000	0.445843	SRPRB
22	33910001	34110000	0.36439	SUCLG2
22	34020001	34140000	0.329529	SUCLG2
5	56660001	56800000	0.32898	SUOX
5	8800001	8980000	0.343121	SYT1
2	400001	570000	0.337374	SZRD1
13	6750001	6880000	0.320399	TASP1
19	38370001	38570000	0.398216	TBKBP1
8	62230001	62350000	0.318835	TDRD7
1	135090001	135290000	0.445843	TF
7	48990001	49190000	0.5496	TIGD6
7	49100001	49280000	0.356515	TIGD6
19	27260001	27410000	0.379352	TMEM88
7	89260001	89380000	0.30866	TMPRSS9
19	27260001	27410000	0.379352	TRAPPC1
24	25490001	25670000	0.331854	TRAPPC8
20	58560001	58720000	0.314997	TRIO
16	10660001	10860000	0.321288	TROVE2
1	117240001	117360000	0.312336	TSC22D2
28	9810001	9960000	0.32258	TSPAN14
11	15020001	15180000	0.317975	TTC27
27	3220001	3340000	0.32752	UBE2E2
8	76700001	76880000	0.330714	UBQLN1
2	74620001	74820000	0.407985	UBXN4
16	10660001	10860000	0.321288	UCHL5
16	10770001	10870000	0.300539	UCHL5
4	110000001	110100000	0.304945	VPS50
18	57260001	57410000	0.316308	VRK3
7	350001	550000	0.364685	WDR36
7	460001	580000	0.351131	WDR36
11	14030001	14180000	0.369858	XDH
11	97090001	97210000	0.31381	ZBTB34
11	97090001	97210000	0.31381	ZBTB43
5	56460001	56600000	0.317117	ZC3H10
17	18160001	18270000	0.304648	ZCCHC8
24	22000001	22120000	0.318689	ZNF24
24	22000001	22120000	0.318689	ZNF397
18	57260001	57410000	0.316308	ZNF473
1	157110001	157310000	0.354233	ZNF596
1	157220001	157320000	0.341637	ZNF596
2	74080001	74180000	0.3161	ZRANB3
24	22000001	22120000	0.318689	ZSCAN30
18	66520001	66630000	0.311881	ZSCAN4

## Sheet: Table S8
Table S8. A summary of genes from XP-EHH in Baiyu black goats and Chuanzhong black goats.
Chromosome	Starting position	Ending position	PI-average	Gene
6	37100001	37200001	-4.34484	ABCG2
19	37000001	37100001	-4.28673	ABI3
12	33900001	34000001	-4.97013	ACOD1
18	49200001	49400001	-4.44351	ACTN4
26	6200001	6300001	-4.49678	ADAM12
11	74100001	74300001	-4.31755	ADCY3
18	26800001	26900001	-4.11863	ADGRG5
4	42900001	43100001	-5.03763	AEBP1
8	90900001	91000001	-4.43339	ALDOB
3	46000001	46100001	-4.4662	ANKRD13C
16	63300001	63400001	-4.16817	APOBEC4
22	9500001	9600001	-4.25451	ARPP21
16	10600001	10700001	-5.2453	B3GALT2
19	37000001	37100001	-4.28673	B4GALNT2
1	52000001	52100001	-4.70625	BBX
13	61600001	61700001	-4.90797	BPIFB2
13	61600001	61700001	-4.90797	BPIFB3
13	61600001	61700001	-4.90797	BPIFB6
9	32100001	32200001	-4.13725	BVES
17	2800001	3000001	-4.4562	C22orf31
14	5000001	5200001	-5.25565	CA2
14	5000001	5200001	-5.25565	CA3
1	32600001	32700001	-4.03644	CADM2
4	42900001	43100001	-5.03763	CAMK2B
11	26800001	26900001	-4.34683	CAMKMT
18	49200001	49400001	-4.44351	CAPN12
4	13900001	14100001	-4.64321	CASP2
18	26800001	26900001	-4.11863	CCDC102A
2	118300001	118400001	-4.03444	CCDC141
14	12700001	12800001	-4.7637	CCNE2
18	26800001	26900001	-4.11863	CIAPIN1
18	26800001	26900001	-4.11863	COQ9
3	46000001	46100001	-4.4662	CTH
6	37700001	37900001	-5.22722	DCAF16
2	109200001	109300001	-4.02222	DHRS9
28	20700001	20900001	-4.41772	DNA2
8	44000001	44200001	-4.5709	DOCK8
9	10200001	10300001	-4.30291	DOPEY1
4	107200001	107300001	-4.36643	DYNC1I1
8	100500001	100700001	-4.87894	ECPAS
3	38800001	38900001	-4.24871	EFCAB7
18	49200001	49400001	-4.44351	EIF3K
17	52400001	52500001	-4.08421	ELF2
2	11400001	11500001	-4.04239	EPB41
20	13600001	13700001	-4.09781	ERBIN
21	67000001	67200001	-4.54637	EXOC3L4
6	37700001	37900001	-5.22722	FAM184B
1	141100001	141200001	-4.38159	FAM3B
12	33900001	34000001	-4.97013	FBXL3
29	48000001	48100001	-4.26473	FGF3
29	48000001	48100001	-4.26473	FGF4
3	33900001	34100001	-4.78285	FGGY
10	73100001	73200001	-4.274	FMN1
8	44000001	44200001	-4.5709	FOXD4L1
8	10000001	10200001	-4.50141	FZD3
24	2100001	2200001	-4.34807	GALR1
4	42900001	43100001	-5.03763	GCK
8	68500001	68700001	-5.78069	GFRA2
19	37000001	37100001	-4.28673	GNGT2
4	13900001	14100001	-4.64321	GSTK1
1	149000001	149100001	-4.93425	HLCS
28	20700001	20900001	-4.41772	HNRNPH3
6	37300001	37500001	-4.84904	IBSP
2	43700001	43800001	-4.11215	ICOS
14	12700001	12800001	-4.7637	INTS8
21	21400001	21600001	-6.17263	IQGAP1
14	94100001	94200001	-4.3444	KCNQ5
13	9900001	10000001	-5.81774	KIF16B
13	10100001	10300001	-4.40584	KIF16B
23	35300001	35400001	-4.28591	KIF6
12	37900001	38000001	-4.23225	KLF12
17	2800001	3000001	-4.4562	KREMEN1
6	37500001	37700001	-6.01121	LAP3
21	67000001	67200001	-4.54637	LBHD2
21	50900001	51000001	-4.66324	LRFN5
2	109200001	109300001	-4.02222	LRP2
28	39100001	39200001	-4.12854	MAP3K21
18	49200001	49400001	-4.44351	MAP4K1
6	37500001	37700001	-6.01121	MED28
6	37700001	37900001	-5.22722	MED28
6	37300001	37500001	-4.84904	MEPE
5	11800001	11900001	-4.04434	METTL25
3	21200001	21300001	-4.17692	MKNK1
3	21200001	21300001	-4.17692	MOB3C
8	90900001	91000001	-4.43339	MRPL50
11	8800001	9000001	-4.68478	MRPS9
4	42900001	43100001	-5.03763	MYL7
10	52000001	52100001	-4.09438	MYO1E
12	8600001	8700001	-5.08947	NALCN
6	37700001	37900001	-5.22722	NCAPG
6	37900001	38100001	-4.89182	NCAPG
11	74100001	74300001	-4.31755	NCOA1
11	74300001	74400001	-4.5959	NCOA1
17	52400001	52500001	-4.08421	NOCT
13	19000001	19100001	-4.25241	NRP1
14	67000001	67100001	-4.5108	NSMCE2
28	39400001	39500001	-4.03501	NTPCR
3	78900001	79100001	-4.81031	OLFM3
11	93100001	93300001	-4.64741	OR1J1
11	93100001	93300001	-4.64741	OR1J2
11	93100001	93300001	-4.64741	OR1Q1
8	100500001	100700001	-4.87894	OR2K2
29	26700001	26900001	-5.17689	OR8D2
11	46600001	46700001	-4.95671	PAX8
28	20700001	20900001	-4.41772	PBLD
7	58000001	58200001	-4.53367	PCDHB14
7	58200001	58300001	-5.11191	PCDHB4
7	58200001	58300001	-5.11191	PCDHB5
7	58200001	58300001	-5.11191	PCDHB6
7	58200001	58300001	-5.11191	PCDHB7
7	58000001	58200001	-4.53367	PCDHGA12
7	58000001	58200001	-4.53367	PCDHGA6
7	58000001	58200001	-4.53367	PCDHGB5
7	58000001	58200001	-4.53367	PCDHGC4
28	39100001	39200001	-4.12854	PCNX2
28	39400001	39500001	-4.03501	PCNX2
8	44200001	44300001	-4.07219	PGM5
24	61300001	61400001	-4.1891	PHLPP1
4	72200001	72300001	-4.3473	PIK3CG
3	20700001	20800001	-4.68195	PIK3R3
17	900001	1000001	-4.21752	PISD
6	37100001	37200001	-4.34484	PKD2
8	90600001	90700001	-4.07636	PLPPR1
4	42900001	43100001	-5.03763	POLD2
4	42900001	43100001	-5.03763	POLM
9	32100001	32200001	-4.13725	POPDC3
11	8800001	9000001	-4.68478	POU3F3
16	52200001	52300001	-4.06204	PRDM2
22	52700001	52800001	-5.22668	PRSS45
11	74100001	74300001	-4.31755	PTRHD1
25	32400001	32500001	-4.11377	RCC1L
22	34100001	34200001	-4.80049	RF00001
3	38800001	38900001	-4.24871	RF00001
8	68500001	68700001	-5.78069	RF00001
8	90600001	90700001	-4.07636	RF00001
7	6300001	6400001	-4.10307	RF00003
17	900001	1000001	-4.21752	RF00015
2	20800001	20900001	-4.69574	RF00015
18	59200001	59400001	-4.61311	RF00026
27	33900001	34000001	-4.03017	RF00026
28	20700001	20900001	-4.41772	RF00026
2	109200001	109300001	-4.02222	RF00026
3	33900001	34100001	-4.78285	RF00026
4	42900001	43100001	-5.03763	RF00026
7	6600001	6800001	-5.35593	RF00026
7	6600001	6800001	-5.35593	RF00026
8	10000001	10200001	-4.50141	RF00026
10	51800001	51900001	-4.19959	RF00066
1	109100001	109300001	-4.92744	RF00100
19	37000001	37100001	-4.28673	RF00334
2	133500001	133700001	-4.77918	RF00413
1	52000001	52100001	-4.70625	RF00554
29	34600001	34800001	-5.07454	RF00619
5	60200001	60400001	-4.70273	RF01962
5	60200001	60400001	-4.70273	RF01963
5	60200001	60400001	-4.70273	RF01964
5	60200001	60400001	-4.70273	RF01965
5	60200001	60400001	-4.70273	RF01966
10	51800001	51900001	-4.19959	RNF111
13	50500001	50600001	-4.32519	RNF24
28	20700001	20900001	-4.41772	RUFY2
18	49200001	49400001	-4.44351	RYR1
1	99300001	99500001	-4.05572	SERPINI2
14	73600001	73700001	-5.71423	SLA
10	21500001	21600001	-4.11463	SLC10A1
7	58000001	58200001	-4.53367	SLC25A2
10	51800001	51900001	-4.19959	SLTM
10	21500001	21600001	-4.11463	SMOC1
26	25800001	25900001	-4.4233	SORCS3
11	27600001	27700001	-4.52395	SRBD1
22	33700001	33900001	-4.58368	SUCLG2
22	33900001	34100001	-4.30334	SUCLG2
13	61600001	61700001	-4.90797	SUN5
22	37900001	38100001	-4.81154	SYNPR
4	13900001	14100001	-4.64321	TAS2R40
13	6700001	6800001	-4.37149	TASP1
28	20700001	20900001	-4.41772	TET1
14	73600001	73700001	-5.71423	TG
14	58900001	59000001	-5.12671	TGS1
4	13900001	14100001	-4.64321	TMEM139
11	60500001	60700001	-4.93663	TMEM17
8	90900001	91000001	-4.43339	TMEM246
14	12700001	12800001	-4.7637	TP53INP1
14	67200001	67300001	-5.08954	TRIB1
2	135200001	135300001	-4.22418	TUBGCP5
27	3200001	3300001	-5.17625	UBE2E2
9	10200001	10300001	-4.30291	UBE3D
8	38200001	38300001	-4.68725	UHRF2
17	56200001	56400001	-4.11563	USP38
18	57300001	57400001	-5.51766	VRK3
7	500001	600001	-5.67284	WDR36
1	99300001	99500001	-4.05572	WDR49
21	21400001	21600001	-6.17263	WDR73
10	22500001	22600001	-4.435	ZFP36L1
8	90900001	91000001	-4.43339	ZNF189
8	10000001	10200001	-4.50141	ZNF395
18	57300001	57400001	-5.51766	ZNF473
2	124800001	124900001	-4.36873	ZNF804A
17	2800001	3000001	-4.4562	ZNRF3
21	21400001	21600001	-6.17263	ZSCAN2

## Sheet: Table S9
Table S9. KEGG pathway of 41 genes overlapping Fst and XP-EHH.
ID	Term	Input number	Background number	P-value	Corrected P-Value	Genes	Hyperlink
hsa00601	Glycosphingolipid biosynthesis - lacto and neolacto series	1	27	0.0218741	0.0674238	B3GALT2	http://www.genome.jp/kegg-bin/show_pathway?hsa00601/hsa:8707%09red
hsa00020	Citrate cycle (TCA cycle)	1	30	0.0241901	0.0710164	SUCLG2	http://www.genome.jp/kegg-bin/show_pathway?hsa00020/hsa:8801%09red
hsa00640	Propanoate metabolism	1	34	0.0272699	0.073096	SUCLG2	http://www.genome.jp/kegg-bin/show_pathway?hsa00640/hsa:8801%09red
hsa04151	PI3K-Akt signaling pathway	2	354	0.0320474	0.078892	PHLPP1|IBSP	http://www.genome.jp/kegg-bin/show_pathway?hsa04151/hsa:23239%09red/hsa:3381%09red
hsa04672	Intestinal immune network for IgA production	1	49	0.0387354	0.0818441	LAP3	http://www.genome.jp/kegg-bin/show_pathway?hsa04672/hsa:7852%09red
hsa04512	ECM-receptor interaction	1	86	0.0664606	0.110909	IBSP	http://www.genome.jp/kegg-bin/show_pathway?hsa04512/hsa:3381%09red
hsa04061	Viral protein interaction with cytokine and cytokine receptor	1	100	0.0767481	0.121867	LAP3	http://www.genome.jp/kegg-bin/show_pathway?hsa04061/hsa:7852%09red
hsa03008	Ribosome biogenesis in eukaryotes	1	105	0.0803955	0.125643	WDR36	http://www.genome.jp/kegg-bin/show_pathway?hsa03008/hsa:134430%09red
hsa04066	HIF-1 signaling pathway	1	109	0.0833034	0.128385	MKNK1	http://www.genome.jp/kegg-bin/show_pathway?hsa04066/hsa:8569%09red
hsa04670	Leukocyte transendothelial migration	1	112	0.0854785	0.129453	LAP3	http://www.genome.jp/kegg-bin/show_pathway?hsa04670/hsa:7852%09red
hsa01200	Carbon metabolism	1	117	0.0890926	0.133384	SUCLG2	http://www.genome.jp/kegg-bin/show_pathway?hsa01200/hsa:8801%09red
hsa04910	Insulin signaling pathway	1	137	0.103411	0.146452	MKNK1	http://www.genome.jp/kegg-bin/show_pathway?hsa04910/hsa:8569%09red
hsa04120	Ubiquitin mediated proteolysis	1	137	0.103411	0.146452	UBE2E2	http://www.genome.jp/kegg-bin/show_pathway?hsa04120/hsa:7325%09red
hsa04360	Axon guidance	1	181	0.134149	0.174861	LAP3	http://www.genome.jp/kegg-bin/show_pathway?hsa04360/hsa:7852%09red
hsa04062	Chemokine signaling pathway	1	190	0.14031	0.180202	LAP3	http://www.genome.jp/kegg-bin/show_pathway?hsa04062/hsa:7852%09red
hsa04020	Calcium signaling pathway	1	193	0.142354	0.181052	LAP3	http://www.genome.jp/kegg-bin/show_pathway?hsa04020/hsa:7852%09red
hsa04510	Focal adhesion	1	199	0.146428	0.183531	IBSP	http://www.genome.jp/kegg-bin/show_pathway?hsa04510/hsa:3381%09red
hsa05170	Human immunodeficiency virus 1 infection	1	212	0.155191	0.190892	LAP3	http://www.genome.jp/kegg-bin/show_pathway?hsa05170/hsa:7852%09red
hsa04810	Regulation of actin cytoskeleton	1	214	0.156531	0.191641	LAP3	http://www.genome.jp/kegg-bin/show_pathway?hsa04810/hsa:7852%09red
hsa05163	Human cytomegalovirus infection	1	225	0.163866	0.198764	LAP3	http://www.genome.jp/kegg-bin/show_pathway?hsa05163/hsa:7852%09red
hsa04144	Endocytosis	1	244	0.176392	0.211026	LAP3	http://www.genome.jp/kegg-bin/show_pathway?hsa04144/hsa:7852%09red
hsa04060	Cytokine-cytokine receptor interaction	1	294	0.208491	0.238215	LAP3	http://www.genome.jp/kegg-bin/show_pathway?hsa04060/hsa:7852%09red
hsa04010	MAPK signaling pathway	1	295	0.20912	0.238215	MKNK1	http://www.genome.jp/kegg-bin/show_pathway?hsa04010/hsa:8569%09red
hsa05165	Human papillomavirus infection	1	330	0.230849	0.259581	IBSP	http://www.genome.jp/kegg-bin/show_pathway?hsa05165/hsa:3381%09red
hsa01100	Metabolic pathways	2	1433	0.313794	0.334203	SUCLG2|B3GALT2	http://www.genome.jp/kegg-bin/show_pathway?hsa01100/hsa:8707%09red/hsa:8801%09red
hsa05168	Herpes simplex virus 1 infection	1	492	0.324121	0.343805	ZNF473	http://www.genome.jp/kegg-bin/show_pathway?hsa05168/hsa:25888%09red
hsa05200	Pathways in cancer	1	530	0.34436	0.363799	LAP3	http://www.genome.jp/kegg-bin/show_pathway?hsa05200/hsa:7852%09red

## Sheet: Table S10
Table S10. The GO enrichment of 41 genes overlapping Fst and XP-EHH.
ID	Term	Input number	Background number	P-value	Corrected P-Value	Genes	Hyperlink
GO:0016339	calcium-dependent cell-cell adhesion via plasma membrane cell adhesion molecules	4	38	3.47943e-08	9.1161e-06	PCDHB14|PCDHB6|PCDHB5|PCDHB4	http://amigo.geneontology.org/amigo/term/GO:0016339
GO:0007155	cell adhesion	7	478	8.53471e-08	1.11805e-05	PGM5|PCDHB7|PCDHB6|PCDHB5|PCDHB4|PCDHB14|IBSP	http://amigo.geneontology.org/amigo/term/GO:0007155
GO:0007156	homophilic cell adhesion via plasma membrane adhesion molecules	5	162	2.0335e-07	1.53933e-05	PCDHB14|PCDHB7|PCDHB6|PCDHB5|PCDHB4	http://amigo.geneontology.org/amigo/term/GO:0007156
GO:0007416	synapse assembly	4	63	2.35011e-07	1.53933e-05	PCDHB14|PCDHB6|PCDHB5|PCDHB4	http://amigo.geneontology.org/amigo/term/GO:0007416
GO:0045202	synapse	5	420	1.95279e-05	0.00102326	OLFM3|PCDHB14|PCDHB6|PCDHB5|PCDHB4	http://amigo.geneontology.org/amigo/term/GO:0045202
GO:0007268	chemical synaptic transmission	4	248	4.54361e-05	0.00198404	PCDHB14|PCDHB6|PCDHB5|PCDHB4	http://amigo.geneontology.org/amigo/term/GO:0007268
GO:0005654	nucleoplasm	11	3630	6.25035e-05	0.00233942	MED28|VRK3|SLTM|LAP3|MKNK1|WDR36|NOCT|DCAF16|BBX|ZNF473|ELF2	http://amigo.geneontology.org/amigo/term/GO:0005654
GO:0005509	calcium ion binding	5	693	0.000202479	0.0066312	PCDHB14|PCDHB7|PCDHB6|PCDHB5|PCDHB4	http://amigo.geneontology.org/amigo/term/GO:0005509
GO:0005887	integral component of plasma membrane	6	1380	0.000659117	0.0191876	PCDHB7|PCDHB6|PCDHB5|PCDHB4|ADGRG5|PCDHB14	http://amigo.geneontology.org/amigo/term/GO:0005887
GO:0005515	protein binding	18	11779	0.00108825	0.0285121	OLFM3|PHLPP1|VRK3|MED28|SLTM|LAP3|MKNK1|UBE2E2|SUCLG2|MOB3C|FOXD4L1|PCDHB14|NCAPG|RNF24|ZNF473|ELF2|IBSP|DCAF16	http://amigo.geneontology.org/amigo/term/GO:0005515
GO:0005634	nucleus	11	5208	0.00147232	0.035068	PHLPP1|VRK3|SLTM|LAP3|MKNK1|UBE2E2|NOCT|FOXD4L1|BBX|NCAPG|ELF2	http://amigo.geneontology.org/amigo/term/GO:0005634
GO:0043217	myelin maintenance	1	5	0.0047268	0.0485285	LAP3	http://amigo.geneontology.org/amigo/term/GO:0043217
GO:0006398	mRNA 3'-end processing by stem-loop binding and cleavage	1	5	0.0047268	0.0485285	ZNF473	http://amigo.geneontology.org/amigo/term/GO:0006398
GO:0014706	striated muscle tissue development	1	5	0.0047268	0.0485285	PGM5	http://amigo.geneontology.org/amigo/term/GO:0014706
GO:0043067	regulation of programmed cell death	1	5	0.0047268	0.0485285	LAP3	http://amigo.geneontology.org/amigo/term/GO:0043067
GO:0006104	succinyl-CoA metabolic process	1	5	0.0047268	0.0485285	SUCLG2	http://amigo.geneontology.org/amigo/term/GO:0006104
GO:0006105	succinate metabolic process	1	6	0.0055125	0.0485285	SUCLG2	http://amigo.geneontology.org/amigo/term/GO:0006105
GO:0050792	regulation of viral process	1	6	0.0055125	0.0485285	LAP3	http://amigo.geneontology.org/amigo/term/GO:0050792
GO:0009649	entrainment of circadian clock	1	6	0.0055125	0.0485285	PHLPP1	http://amigo.geneontology.org/amigo/term/GO:0009649
GO:0034388	Pwp2p-containing subcomplex of 90S preribosome	1	6	0.0055125	0.0485285	WDR36	http://amigo.geneontology.org/amigo/term/GO:0034388
GO:0032020	ISG15-protein conjugation	1	6	0.0055125	0.0485285	UBE2E2	http://amigo.geneontology.org/amigo/term/GO:0032020
GO:0009988	cell-cell recognition	1	6	0.0055125	0.0485285	PCDHB6	http://amigo.geneontology.org/amigo/term/GO:0009988
GO:0006682	galactosylceramide biosynthetic process	1	6	0.0055125	0.0485285	B3GALT2	http://amigo.geneontology.org/amigo/term/GO:0006682
GO:0008038	neuron recognition	1	6	0.0055125	0.0485285	LAP3	http://amigo.geneontology.org/amigo/term/GO:0008038
GO:0016021	integral component of membrane	8	3643	0.00620448	0.0485285	B3GALT2|LAP3|PCDHB6|PCDHB5|PCDHB4|ADGRG5|PCDHB14|RNF24	http://amigo.geneontology.org/amigo/term/GO:0016021
GO:0019064	fusion of virus membrane with host plasma membrane	1	7	0.00629759	0.0485285	LAP3	http://amigo.geneontology.org/amigo/term/GO:0019064
GO:0030055	cell-substrate junction	1	7	0.00629759	0.0485285	PGM5	http://amigo.geneontology.org/amigo/term/GO:0030055
GO:0051151	negative regulation of smooth muscle cell differentiation	1	7	0.00629759	0.0485285	MED28	http://amigo.geneontology.org/amigo/term/GO:0051151
GO:0032027	myosin light chain binding	1	7	0.00629759	0.0485285	LAP3	http://amigo.geneontology.org/amigo/term/GO:0032027
GO:0016494	C-X-C chemokine receptor activity	1	7	0.00629759	0.0485285	LAP3	http://amigo.geneontology.org/amigo/term/GO:0016494
GO:0009931	calcium-dependent protein serine/threonine kinase activity	1	7	0.00629759	0.0485285	MKNK1	http://amigo.geneontology.org/amigo/term/GO:0009931
GO:0000796	condensin complex	1	7	0.00629759	0.0485285	NCAPG	http://amigo.geneontology.org/amigo/term/GO:0000796
GO:0008499	UDP-galactose:beta-N-acetylglucosamine beta-1,3-galactosyltransferase activity	1	7	0.00629759	0.0485285	B3GALT2	http://amigo.geneontology.org/amigo/term/GO:0008499
GO:0061154	endothelial tube morphogenesis	1	7	0.00629759	0.0485285	LAP3	http://amigo.geneontology.org/amigo/term/GO:0061154
GO:0000779	condensed chromosome, centromeric region	1	8	0.00708209	0.0515419	NCAPG	http://amigo.geneontology.org/amigo/term/GO:0000779
GO:0050920	regulation of chemotaxis	1	8	0.00708209	0.0515419	LAP3	http://amigo.geneontology.org/amigo/term/GO:0050920
GO:0018105	peptidyl-serine phosphorylation	2	161	0.00735569	0.0520862	MKNK1|VRK3	http://amigo.geneontology.org/amigo/term/GO:0018105
GO:1900744	regulation of p38MAPK cascade	1	9	0.00786598	0.0528433	PHLPP1	http://amigo.geneontology.org/amigo/term/GO:1900744
GO:0006739	NADP metabolic process	1	9	0.00786598	0.0528433	NOCT	http://amigo.geneontology.org/amigo/term/GO:0006739
GO:0008235	metalloexopeptidase activity	1	10	0.00864928	0.0549151	LAP3	http://amigo.geneontology.org/amigo/term/GO:0008235
GO:0000290	deadenylation-dependent decapping of nuclear-transcribed mRNA	1	10	0.00864928	0.0549151	NOCT	http://amigo.geneontology.org/amigo/term/GO:0000290
GO:0006915	apoptotic process	3	546	0.00913053	0.0549151	SLTM|LAP3|PHLPP1	http://amigo.geneontology.org/amigo/term/GO:0006915
GO:0008532	N-acetyllactosaminide beta-1,3-N-acetylglucosaminyltransferase activity	1	11	0.00943198	0.0549151	B3GALT2	http://amigo.geneontology.org/amigo/term/GO:0008532
GO:0050855	regulation of B cell receptor signaling pathway	1	11	0.00943198	0.0549151	ELF2	http://amigo.geneontology.org/amigo/term/GO:0050855
GO:0045446	endothelial cell differentiation	1	11	0.00943198	0.0549151	LAP3	http://amigo.geneontology.org/amigo/term/GO:0045446
GO:0030311	poly-N-acetyllactosamine biosynthetic process	1	12	0.0102141	0.0554008	B3GALT2	http://amigo.geneontology.org/amigo/term/GO:0030311
GO:0008334	histone mRNA metabolic process	1	12	0.0102141	0.0554008	ZNF473	http://amigo.geneontology.org/amigo/term/GO:0008334
GO:0002064	epithelial cell development	1	12	0.0102141	0.0554008	LAP3	http://amigo.geneontology.org/amigo/term/GO:0002064
GO:0009312	oligosaccharide biosynthetic process	1	13	0.0109956	0.0554008	B3GALT2	http://amigo.geneontology.org/amigo/term/GO:0009312
GO:0030239	myofibril assembly	1	13	0.0109956	0.0554008	PGM5	http://amigo.geneontology.org/amigo/term/GO:0030239
GO:0033962	P-body assembly	1	13	0.0109956	0.0554008	NOCT	http://amigo.geneontology.org/amigo/term/GO:0033962
GO:0050684	regulation of mRNA processing	1	13	0.0109956	0.0554008	SLTM	http://amigo.geneontology.org/amigo/term/GO:0050684
GO:0050966	detection of mechanical stimulus involved in sensory perception of pain	1	14	0.0117765	0.0560989	LAP3	http://amigo.geneontology.org/amigo/term/GO:0050966
GO:0004535	poly(A)-specific ribonuclease activity	1	14	0.0117765	0.0560989	NOCT	http://amigo.geneontology.org/amigo/term/GO:0004535
GO:0030516	regulation of axon extension	1	14	0.0117765	0.0560989	WDR36	http://amigo.geneontology.org/amigo/term/GO:0030516
GO:0032516	positive regulation of phosphoprotein phosphatase activity	1	15	0.0125568	0.0577858	VRK3	http://amigo.geneontology.org/amigo/term/GO:0032516
GO:0000287	magnesium ion binding	2	214	0.0126058	0.0577858	SUCLG2|PGM5	http://amigo.geneontology.org/amigo/term/GO:0000287
GO:0046328	regulation of JNK cascade	1	16	0.0133365	0.0577858	PHLPP1	http://amigo.geneontology.org/amigo/term/GO:0046328
GO:0007076	mitotic chromosome condensation	1	16	0.0133365	0.0577858	NCAPG	http://amigo.geneontology.org/amigo/term/GO:0007076
GO:0050965	detection of temperature stimulus involved in sensory perception of pain	1	16	0.0133365	0.0577858	LAP3	http://amigo.geneontology.org/amigo/term/GO:0050965
GO:0016758	transferase activity, transferring hexosyl groups	1	17	0.0141156	0.0577858	B3GALT2	http://amigo.geneontology.org/amigo/term/GO:0016758
GO:0002407	dendritic cell chemotaxis	1	17	0.0141156	0.0577858	LAP3	http://amigo.geneontology.org/amigo/term/GO:0002407
GO:0050921	positive regulation of chemotaxis	1	17	0.0141156	0.0577858	LAP3	http://amigo.geneontology.org/amigo/term/GO:0050921
GO:0016010	dystrophin-associated glycoprotein complex	1	17	0.0141156	0.0577858	PGM5	http://amigo.geneontology.org/amigo/term/GO:0016010
GO:0042462	eye photoreceptor cell development	1	18	0.0148941	0.0600349	OLFM3	http://amigo.geneontology.org/amigo/term/GO:0042462
GO:0043034	costamere	1	19	0.0156721	0.0603836	PGM5	http://amigo.geneontology.org/amigo/term/GO:0043034
GO:0051604	protein maturation	1	19	0.0156721	0.0603836	TASP1	http://amigo.geneontology.org/amigo/term/GO:0051604
GO:0045995	regulation of embryonic development	1	19	0.0156721	0.0603836	NOCT	http://amigo.geneontology.org/amigo/term/GO:0045995
GO:0016493	C-C chemokine receptor activity	1	21	0.0172261	0.0635669	LAP3	http://amigo.geneontology.org/amigo/term/GO:0016493
GO:0004298	threonine-type endopeptidase activity	1	21	0.0172261	0.0635669	TASP1	http://amigo.geneontology.org/amigo/term/GO:0004298
GO:0008376	acetylgalactosaminyltransferase activity	1	21	0.0172261	0.0635669	B3GALT2	http://amigo.geneontology.org/amigo/term/GO:0008376
GO:0004683	calmodulin-dependent protein kinase activity	1	22	0.0180023	0.0636104	MKNK1	http://amigo.geneontology.org/amigo/term/GO:0004683
GO:0019957	C-C chemokine binding	1	22	0.0180023	0.0636104	LAP3	http://amigo.geneontology.org/amigo/term/GO:0019957
GO:0048714	positive regulation of oligodendrocyte differentiation	1	23	0.0187778	0.0636104	LAP3	http://amigo.geneontology.org/amigo/term/GO:0048714
GO:0019956	chemokine binding	1	23	0.0187778	0.0636104	LAP3	http://amigo.geneontology.org/amigo/term/GO:0019956
GO:0043408	regulation of MAPK cascade	1	23	0.0187778	0.0636104	PHLPP1	http://amigo.geneontology.org/amigo/term/GO:0043408
GO:1903861	positive regulation of dendrite extension	1	23	0.0187778	0.0636104	LAP3	http://amigo.geneontology.org/amigo/term/GO:1903861
GO:0003779	actin binding	2	266	0.0189375	0.0636104	MED28|LAP3	http://amigo.geneontology.org/amigo/term/GO:0003779
GO:0004177	aminopeptidase activity	1	25	0.0203272	0.0674141	LAP3	http://amigo.geneontology.org/amigo/term/GO:0004177
GO:0032281	AMPA glutamate receptor complex	1	26	0.0211009	0.0674238	OLFM3	http://amigo.geneontology.org/amigo/term/GO:0032281
GO:0043278	response to morphine	1	26	0.0211009	0.0674238	LAP3	http://amigo.geneontology.org/amigo/term/GO:0043278
GO:0006357	regulation of transcription by RNA polymerase II	3	751	0.0212552	0.0674238	SLTM|ELF2|FOXD4L1	http://amigo.geneontology.org/amigo/term/GO:0006357
GO:0000793	condensed chromosome	1	27	0.0218741	0.0674238	NCAPG	http://amigo.geneontology.org/amigo/term/GO:0000793
GO:0048255	mRNA stabilization	1	27	0.0218741	0.0674238	NOCT	http://amigo.geneontology.org/amigo/term/GO:0048255
GO:0051924	regulation of calcium ion transport	1	28	0.0226467	0.0682004	LAP3	http://amigo.geneontology.org/amigo/term/GO:0051924
GO:0080008	Cul4-RING E3 ubiquitin ligase complex	1	28	0.0226467	0.0682004	DCAF16	http://amigo.geneontology.org/amigo/term/GO:0080008
GO:0070979	protein K11-linked ubiquitination	1	29	0.0234187	0.0697239	UBE2E2	http://amigo.geneontology.org/amigo/term/GO:0070979
GO:0007399	nervous system development	2	305	0.024395	0.0710164	PCDHB6|PCDHB4	http://amigo.geneontology.org/amigo/term/GO:0007399
GO:0016604	nuclear body	2	307	0.0246904	0.0710866	SLTM|ELF2	http://amigo.geneontology.org/amigo/term/GO:0016604
GO:0008375	acetylglucosaminyltransferase activity	1	32	0.0257312	0.0717188	B3GALT2	http://amigo.geneontology.org/amigo/term/GO:0008375
GO:1900087	positive regulation of G1/S transition of mitotic cell cycle	1	32	0.0257312	0.0717188	UBE2E2	http://amigo.geneontology.org/amigo/term/GO:1900087
GO:0000175	3'-5'-exoribonuclease activity	1	32	0.0257312	0.0717188	NOCT	http://amigo.geneontology.org/amigo/term/GO:0000175
GO:0006099	tricarboxylic acid cycle	1	34	0.0272699	0.073096	SUCLG2	http://amigo.geneontology.org/amigo/term/GO:0006099
GO:0016459	myosin complex	1	34	0.0272699	0.073096	CCDC102A	http://amigo.geneontology.org/amigo/term/GO:0016459
GO:0005524	ATP binding	4	1463	0.0273412	0.073096	SUCLG2|MKNK1|VRK3|UBE2E2	http://amigo.geneontology.org/amigo/term/GO:0005524
GO:0090503	RNA phosphodiester bond hydrolysis, exonucleolytic	1	35	0.0280383	0.0742025	NOCT	http://amigo.geneontology.org/amigo/term/GO:0090503
GO:0032040	small-subunit processome	1	39	0.0311063	0.078892	WDR36	http://amigo.geneontology.org/amigo/term/GO:0032040
GO:0016592	mediator complex	1	39	0.0311063	0.078892	MED28	http://amigo.geneontology.org/amigo/term/GO:0016592
GO:0000981	DNA-binding transcription factor activity, RNA polymerase II-specific	3	874	0.0313649	0.078892	ELF2|FOXD4L1|BBX	http://amigo.geneontology.org/amigo/term/GO:0000981
GO:0006369	termination of RNA polymerase II transcription	1	40	0.0318719	0.078892	ZNF473	http://amigo.geneontology.org/amigo/term/GO:0006369
GO:0003774	motor activity	1	40	0.0318719	0.078892	CCDC102A	http://amigo.geneontology.org/amigo/term/GO:0003774
GO:0004674	protein serine/threonine kinase activity	2	357	0.0325432	0.078892	MKNK1|VRK3	http://amigo.geneontology.org/amigo/term/GO:0004674
GO:0015026	coreceptor activity	1	41	0.0326368	0.078892	LAP3	http://amigo.geneontology.org/amigo/term/GO:0015026
GO:0001895	retina homeostasis	1	41	0.0326368	0.078892	WDR36	http://amigo.geneontology.org/amigo/term/GO:0001895
GO:0046872	metal ion binding	5	2298	0.0328215	0.078892	MKNK1|MOB3C|ZNF473|PHLPP1|NOCT	http://amigo.geneontology.org/amigo/term/GO:0046872
GO:0061631	ubiquitin conjugating enzyme activity	1	42	0.0334012	0.0795555	UBE2E2	http://amigo.geneontology.org/amigo/term/GO:0061631
GO:0070534	protein K63-linked ubiquitination	1	44	0.0349282	0.0805796	UBE2E2	http://amigo.geneontology.org/amigo/term/GO:0070534
GO:0060048	cardiac muscle contraction	1	44	0.0349282	0.0805796	LAP3	http://amigo.geneontology.org/amigo/term/GO:0060048
GO:0000790	nuclear chromatin	3	915	0.0352107	0.0805796	ELF2|FOXD4L1|BBX	http://amigo.geneontology.org/amigo/term/GO:0000790
GO:0045668	negative regulation of osteoblast differentiation	1	45	0.0356908	0.0805796	NOCT	http://amigo.geneontology.org/amigo/term/GO:0045668
GO:0022008	neurogenesis	1	45	0.0356908	0.0805796	LAP3	http://amigo.geneontology.org/amigo/term/GO:0022008
GO:0030282	bone mineralization	1	45	0.0356908	0.0805796	IBSP	http://amigo.geneontology.org/amigo/term/GO:0030282
GO:0051898	negative regulation of protein kinase B signaling	1	46	0.0364528	0.0805796	PHLPP1	http://amigo.geneontology.org/amigo/term/GO:0051898
GO:0014704	intercalated disc	1	46	0.0364528	0.0805796	PGM5	http://amigo.geneontology.org/amigo/term/GO:0014704
GO:0060348	bone development	1	47	0.0372142	0.0805796	BBX	http://amigo.geneontology.org/amigo/term/GO:0060348
GO:0014823	response to activity	1	47	0.0372142	0.0805796	LAP3	http://amigo.geneontology.org/amigo/term/GO:0014823
GO:0031252	cell leading edge	1	47	0.0372142	0.0805796	LAP3	http://amigo.geneontology.org/amigo/term/GO:0031252
GO:0045785	positive regulation of cell adhesion	1	48	0.0379751	0.0815531	IBSP	http://amigo.geneontology.org/amigo/term/GO:0045785
GO:0030155	regulation of cell adhesion	1	49	0.0387354	0.0818441	LAP3	http://amigo.geneontology.org/amigo/term/GO:0030155
GO:0019827	stem cell population maintenance	1	51	0.0402542	0.0835414	MED28	http://amigo.geneontology.org/amigo/term/GO:0019827
GO:0043565	sequence-specific DNA binding	2	405	0.0408802	0.0835414	SLTM|FOXD4L1	http://amigo.geneontology.org/amigo/term/GO:0043565
GO:0045600	positive regulation of fat cell differentiation	1	52	0.0410127	0.0835414	NOCT	http://amigo.geneontology.org/amigo/term/GO:0045600
GO:0009898	cytoplasmic side of plasma membrane	1	52	0.0410127	0.0835414	PGM5	http://amigo.geneontology.org/amigo/term/GO:0009898
GO:0071345	cellular response to cytokine stimulus	1	53	0.0417707	0.0835414	LAP3	http://amigo.geneontology.org/amigo/term/GO:0071345
GO:0015030	Cajal body	1	53	0.0417707	0.0835414	ZNF473	http://amigo.geneontology.org/amigo/term/GO:0015030
GO:0030864	cortical actin cytoskeleton	1	53	0.0417707	0.0835414	MED28	http://amigo.geneontology.org/amigo/term/GO:0030864
GO:0070936	protein K48-linked ubiquitination	1	54	0.0425281	0.0844118	UBE2E2	http://amigo.geneontology.org/amigo/term/GO:0070936
GO:0005925	focal adhesion	2	418	0.043264	0.0846316	PGM5|LAP3	http://amigo.geneontology.org/amigo/term/GO:0005925
GO:0006006	glucose metabolic process	1	55	0.0432849	0.0846316	PGM5	http://amigo.geneontology.org/amigo/term/GO:0006006
GO:0005794	Golgi apparatus	3	1002	0.0441491	0.085682	OLFM3|RNF24|B3GALT2	http://amigo.geneontology.org/amigo/term/GO:0005794
GO:0006508	proteolysis	2	434	0.0462682	0.0885565	TASP1|LAP3	http://amigo.geneontology.org/amigo/term/GO:0006508
GO:0071363	cellular response to growth factor stimulus	1	59	0.0463063	0.0885565	IBSP	http://amigo.geneontology.org/amigo/term/GO:0071363
GO:0004722	protein serine/threonine phosphatase activity	1	62	0.0485663	0.0922055	PHLPP1	http://amigo.geneontology.org/amigo/term/GO:0004722
GO:0006417	regulation of translation	1	63	0.0493185	0.09296	MKNK1	http://amigo.geneontology.org/amigo/term/GO:0006417
GO:0030145	manganese ion binding	1	64	0.0500701	0.0937025	LAP3	http://amigo.geneontology.org/amigo/term/GO:0030145
GO:0042752	regulation of circadian rhythm	1	65	0.0508211	0.0944335	NOCT	http://amigo.geneontology.org/amigo/term/GO:0042752
GO:0032922	circadian regulation of gene expression	1	66	0.0515715	0.0951531	NOCT	http://amigo.geneontology.org/amigo/term/GO:0032922
GO:0060326	cell chemotaxis	1	67	0.0523214	0.0951959	LAP3	http://amigo.geneontology.org/amigo/term/GO:0060326
GO:0035690	cellular response to drug	1	67	0.0523214	0.0951959	LAP3	http://amigo.geneontology.org/amigo/term/GO:0035690
GO:0001725	stress fiber	1	69	0.0538195	0.0965801	PGM5	http://amigo.geneontology.org/amigo/term/GO:0001725
GO:0050896	response to stimulus	1	69	0.0538195	0.0965801	WDR36	http://amigo.geneontology.org/amigo/term/GO:0050896
GO:0070373	negative regulation of ERK1 and ERK2 cascade	1	70	0.0545676	0.0972566	VRK3	http://amigo.geneontology.org/amigo/term/GO:0070373
GO:0008144	drug binding	1	72	0.0560622	0.0992258	LAP3	http://amigo.geneontology.org/amigo/term/GO:0008144
GO:0016567	protein ubiquitination	2	486	0.0565413	0.0992258	RNF24|DCAF16	http://amigo.geneontology.org/amigo/term/GO:0016567
GO:0019003	GDP binding	1	73	0.0568087	0.0992258	SUCLG2	http://amigo.geneontology.org/amigo/term/GO:0019003
GO:0007623	circadian rhythm	1	74	0.0575545	0.0998628	NOCT	http://amigo.geneontology.org/amigo/term/GO:0007623
GO:0001618	virus receptor activity	1	76	0.0590446	0.101774	LAP3	http://amigo.geneontology.org/amigo/term/GO:0001618
GO:0043130	ubiquitin binding	1	79	0.0612753	0.104929	LAP3	http://amigo.geneontology.org/amigo/term/GO:0043130
GO:0019722	calcium-mediated signaling	1	82	0.063501	0.108034	LAP3	http://amigo.geneontology.org/amigo/term/GO:0019722
GO:0005737	cytoplasm	7	4624	0.065216	0.110236	TASP1|VRK3|LAP3|MKNK1|NOCT|NCAPG|PHLPP1	http://amigo.geneontology.org/amigo/term/GO:0005737
GO:0019903	protein phosphatase binding	1	86	0.0664606	0.110909	VRK3	http://amigo.geneontology.org/amigo/term/GO:0019903
GO:0000932	P-body	1	88	0.067937	0.112655	NOCT	http://amigo.geneontology.org/amigo/term/GO:0000932
GO:0016311	dephosphorylation	1	91	0.0701474	0.114866	NOCT	http://amigo.geneontology.org/amigo/term/GO:0016311
GO:0006486	protein glycosylation	1	91	0.0701474	0.114866	B3GALT2	http://amigo.geneontology.org/amigo/term/GO:0006486
GO:1990837	sequence-specific double-stranded DNA binding	2	553	0.0708319	0.115267	ELF2|BBX	http://amigo.geneontology.org/amigo/term/GO:1990837
GO:0045893	positive regulation of transcription, DNA-templated	2	556	0.0714974	0.115632	TASP1|ELF2	http://amigo.geneontology.org/amigo/term/GO:0045893
GO:0120162	positive regulation of cold-induced thermogenesis	1	97	0.0745529	0.119103	LAP3	http://amigo.geneontology.org/amigo/term/GO:0120162
GO:0042383	sarcolemma	1	97	0.0745529	0.119103	PGM5	http://amigo.geneontology.org/amigo/term/GO:0042383
GO:0009615	response to virus	1	104	0.0796672	0.125643	LAP3	http://amigo.geneontology.org/amigo/term/GO:0009615
GO:0030154	cell differentiation	2	596	0.0805651	0.125643	ELF2|FOXD4L1	http://amigo.geneontology.org/amigo/term/GO:0030154
GO:0001649	osteoblast differentiation	1	106	0.0811233	0.125765	IBSP	http://amigo.geneontology.org/amigo/term/GO:0001649
GO:0001764	neuron migration	1	110	0.084029	0.128746	LAP3	http://amigo.geneontology.org/amigo/term/GO:0001764
GO:0000139	Golgi membrane	2	616	0.0852289	0.129453	RNF24|B3GALT2	http://amigo.geneontology.org/amigo/term/GO:0000139
GO:0007189	adenylate cyclase-activating G protein-coupled receptor signaling pathway	1	113	0.0862024	0.129799	ADGRG5	http://amigo.geneontology.org/amigo/term/GO:0007189
GO:0006935	chemotaxis	1	119	0.0905343	0.134773	LAP3	http://amigo.geneontology.org/amigo/term/GO:0006935
GO:0005975	carbohydrate metabolic process	1	123	0.0934112	0.137493	PGM5	http://amigo.geneontology.org/amigo/term/GO:0005975
GO:0000187	activation of MAPK activity	1	123	0.0934112	0.137493	LAP3	http://amigo.geneontology.org/amigo/term/GO:0000187
GO:0012505	endomembrane system	1	125	0.0948464	0.138825	RNF24	http://amigo.geneontology.org/amigo/term/GO:0012505
GO:0030018	Z disc	1	127	0.0962793	0.14014	PGM5	http://amigo.geneontology.org/amigo/term/GO:0030018
GO:0005829	cytosol	7	5095	0.0986074	0.142716	ELF2|PGM5|LAP3|MKNK1|BBX|NCAPG|PHLPP1	http://amigo.geneontology.org/amigo/term/GO:0005829
GO:0009653	anatomical structure morphogenesis	1	131	0.0991386	0.142716	FOXD4L1	http://amigo.geneontology.org/amigo/term/GO:0009653
GO:0032496	response to lipopolysaccharide	1	137	0.103411	0.146452	NOCT	http://amigo.geneontology.org/amigo/term/GO:0032496
GO:0005770	late endosome	1	140	0.10554	0.148268	LAP3	http://amigo.geneontology.org/amigo/term/GO:0005770
GO:0006364	rRNA processing	1	141	0.106249	0.148268	WDR36	http://amigo.geneontology.org/amigo/term/GO:0006364
GO:0042802	identical protein binding	3	1456	0.106687	0.148268	TASP1|LAP3|PCDHB6	http://amigo.geneontology.org/amigo/term/GO:0042802
GO:0005178	integrin binding	1	142	0.106957	0.148268	IBSP	http://amigo.geneontology.org/amigo/term/GO:0005178
GO:0007204	positive regulation of cytosolic calcium ion concentration	1	146	0.109783	0.151385	LAP3	http://amigo.geneontology.org/amigo/term/GO:0007204
GO:0006470	protein dephosphorylation	1	149	0.111897	0.153493	PHLPP1	http://amigo.geneontology.org/amigo/term/GO:0006470
GO:0004930	G protein-coupled receptor activity	2	739	0.11558	0.157623	LAP3|ADGRG5	http://amigo.geneontology.org/amigo/term/GO:0004930
GO:0005912	adherens junction	1	155	0.116111	0.157623	PGM5	http://amigo.geneontology.org/amigo/term/GO:0005912
GO:0030496	midbody	1	160	0.119608	0.160704	LAP3	http://amigo.geneontology.org/amigo/term/GO:0030496
GO:0001666	response to hypoxia	1	160	0.119608	0.160704	LAP3	http://amigo.geneontology.org/amigo/term/GO:0001666
GO:0005198	structural molecule activity	1	168	0.125175	0.167326	PGM5	http://amigo.geneontology.org/amigo/term/GO:0005198
GO:0046777	protein autophosphorylation	1	170	0.126562	0.168321	MKNK1	http://amigo.geneontology.org/amigo/term/GO:0046777
GO:0043231	intracellular membrane-bounded organelle	2	788	0.12836	0.169362	PHLPP1|VRK3	http://amigo.geneontology.org/amigo/term/GO:0043231
GO:0031982	vesicle	1	173	0.128637	0.169362	IBSP	http://amigo.geneontology.org/amigo/term/GO:0031982
GO:0005802	trans-Golgi network	1	174	0.129328	0.16942	LAP3	http://amigo.geneontology.org/amigo/term/GO:0005802
GO:0006366	transcription by RNA polymerase II	1	187	0.138261	0.179329	NOCT	http://amigo.geneontology.org/amigo/term/GO:0006366
GO:0030054	cell junction	1	190	0.14031	0.180202	LAP3	http://amigo.geneontology.org/amigo/term/GO:0030054
GO:0005730	nucleolus	2	839	0.142008	0.181052	WDR36|VRK3	http://amigo.geneontology.org/amigo/term/GO:0005730
GO:0042981	regulation of apoptotic process	1	197	0.145072	0.183531	PHLPP1	http://amigo.geneontology.org/amigo/term/GO:0042981
GO:0005516	calmodulin binding	1	200	0.147105	0.183531	MKNK1	http://amigo.geneontology.org/amigo/term/GO:0005516
GO:0003729	mRNA binding	1	200	0.147105	0.183531	NOCT	http://amigo.geneontology.org/amigo/term/GO:0003729
GO:0007601	visual perception	1	206	0.151157	0.187693	WDR36	http://amigo.geneontology.org/amigo/term/GO:0007601
GO:0010629	negative regulation of gene expression	1	210	0.153848	0.190133	NOCT	http://amigo.geneontology.org/amigo/term/GO:0010629
GO:0007411	axon guidance	1	222	0.161872	0.197258	LAP3	http://amigo.geneontology.org/amigo/term/GO:0007411
GO:0007420	brain development	1	231	0.167842	0.202647	LAP3	http://amigo.geneontology.org/amigo/term/GO:0007420
GO:0004842	ubiquitin-protein transferase activity	1	233	0.169163	0.203305	UBE2E2	http://amigo.geneontology.org/amigo/term/GO:0004842
GO:0006974	cellular response to DNA damage stimulus	1	248	0.179005	0.213179	UBE2E2	http://amigo.geneontology.org/amigo/term/GO:0006974
GO:0030198	extracellular matrix organization	1	252	0.181611	0.215303	IBSP	http://amigo.geneontology.org/amigo/term/GO:0030198
GO:0005764	lysosome	1	262	0.18809	0.22198	LAP3	http://amigo.geneontology.org/amigo/term/GO:0005764
GO:0000209	protein polyubiquitination	1	267	0.191311	0.223765	UBE2E2	http://amigo.geneontology.org/amigo/term/GO:0000209
GO:0005769	early endosome	1	267	0.191311	0.223765	LAP3	http://amigo.geneontology.org/amigo/term/GO:0005769
GO:0031410	cytoplasmic vesicle	1	285	0.202804	0.234805	LAP3	http://amigo.geneontology.org/amigo/term/GO:0031410
GO:0007166	cell surface receptor signaling pathway	1	286	0.203438	0.234805	ADGRG5	http://amigo.geneontology.org/amigo/term/GO:0007166
GO:0061630	ubiquitin protein ligase activity	1	286	0.203438	0.234805	RNF24	http://amigo.geneontology.org/amigo/term/GO:0061630
GO:0031625	ubiquitin protein ligase binding	1	294	0.208491	0.238215	LAP3	http://amigo.geneontology.org/amigo/term/GO:0031625
GO:0016020	membrane	3	2075	0.224367	0.254208	NCAPG|MED28|IBSP	http://amigo.geneontology.org/amigo/term/GO:0016020
GO:0007186	G protein-coupled receptor signaling pathway	2	1132	0.2251	0.254208	LAP3|ADGRG5	http://amigo.geneontology.org/amigo/term/GO:0007186
GO:0043687	post-translational protein modification	1	342	0.238165	0.266664	DCAF16	http://amigo.geneontology.org/amigo/term/GO:0043687
GO:0051301	cell division	1	346	0.240589	0.268231	NCAPG	http://amigo.geneontology.org/amigo/term/GO:0051301
GO:0044877	protein-containing complex binding	1	349	0.242402	0.269107	SUCLG2	http://amigo.geneontology.org/amigo/term/GO:0044877
GO:0035556	intracellular signal transduction	1	369	0.254381	0.280687	MKNK1	http://amigo.geneontology.org/amigo/term/GO:0035556
GO:0005759	mitochondrial matrix	1	370	0.254975	0.280687	SUCLG2	http://amigo.geneontology.org/amigo/term/GO:0005759
GO:0005525	GTP binding	1	373	0.256755	0.281463	SUCLG2	http://amigo.geneontology.org/amigo/term/GO:0005525
GO:0006954	inflammatory response	1	381	0.26148	0.284999	LAP3	http://amigo.geneontology.org/amigo/term/GO:0006954
GO:0005739	mitochondrion	2	1258	0.262156	0.284999	SUCLG2|NOCT	http://amigo.geneontology.org/amigo/term/GO:0005739
GO:0009897	external side of plasma membrane	1	392	0.26793	0.290073	LAP3	http://amigo.geneontology.org/amigo/term/GO:0009897
GO:0006955	immune response	1	427	0.288093	0.310619	LAP3	http://amigo.geneontology.org/amigo/term/GO:0006955
GO:0003723	RNA binding	2	1366	0.294051	0.315744	SLTM|WDR36	http://amigo.geneontology.org/amigo/term/GO:0003723
GO:0006468	protein phosphorylation	1	451	0.301607	0.322535	MKNK1	http://amigo.geneontology.org/amigo/term/GO:0006468
GO:0005615	extracellular space	2	1572	0.354412	0.372916	OLFM3|IBSP	http://amigo.geneontology.org/amigo/term/GO:0005615
GO:0008150	biological_process	1	594	0.377127	0.395229	WDR36	http://amigo.geneontology.org/amigo/term/GO:0008150
GO:0009986	cell surface	1	598	0.379122	0.395737	LAP3	http://amigo.geneontology.org/amigo/term/GO:0009986
GO:0032991	protein-containing complex	1	623	0.391448	0.406982	LAP3	http://amigo.geneontology.org/amigo/term/GO:0032991
GO:0048471	perinuclear region of cytoplasm	1	697	0.426561	0.441736	NOCT	http://amigo.geneontology.org/amigo/term/GO:0048471
GO:0003674	molecular_function	1	742	0.446947	0.461024	IBSP	http://amigo.geneontology.org/amigo/term/GO:0003674
GO:0006355	regulation of transcription, DNA-templated	1	773	0.46058	0.473224	ZNF473	http://amigo.geneontology.org/amigo/term/GO:0006355
GO:0008270	zinc ion binding	1	820	0.480632	0.491897	RNF24	http://amigo.geneontology.org/amigo/term/GO:0008270
GO:0000122	negative regulation of transcription by RNA polymerase II	1	832	0.485635	0.495083	BBX	http://amigo.geneontology.org/amigo/term/GO:0000122
GO:0007165	signal transduction	1	1013	0.555668	0.564283	PHLPP1	http://amigo.geneontology.org/amigo/term/GO:0007165
GO:0003677	DNA binding	1	1209	0.621091	0.628285	ZNF473	http://amigo.geneontology.org/amigo/term/GO:0003677
GO:0005886	plasma membrane	3	4619	0.723606	0.729172	SUCLG2|LAP3|PHLPP1	http://amigo.geneontology.org/amigo/term/GO:0005886
GO:0005576	extracellular region	1	1843	0.774929	0.777898	IBSP	http://amigo.geneontology.org/amigo/term/GO:0005576
GO:0070062	extracellular exosome	1	2085	0.81594	0.81594	LAP3	http://amigo.geneontology.org/amigo/term/GO:0070062
